# Supplementary material for: Involvement of ethylene and polyamines biosynthesis and abdominal phloem tissues characters of wheat caryopsis during grain filling under stress conditions
Source: Sci Rep. 2017 Apr 6;7:46020. doi: 10.1038/srep46020 (PMC5382545; doi:10.1038/srep46020)
Supplement: Supplementary Data [file srep46020-s2.xls]

## Sheet: Fig1 
Ethylene evolution rate (nmol g-1DW h-1)
Superior grains	DPA	water-stress	Well-water		inferior grains	DPA	water-stress	Well-water
	7	2.86	2.65			7	3.345	3.3
	14	1.887	1.44			14	2.0433	1.3452
	21	0.7112	0.48			21	0.9954	0.5254
	28	0.2521	0.14			28	0.383	0.2023
1-Aminocylopropane-1-carboxylic acid
Superior grains	DPA	water-stress	Well-water		inferior grains	DPA	water-stress	Well-water
	7	62.8	59.14			7	89.23	61.345
	14	31.2	18.36			14	46.75	21.8
	21	22.81	11.98			21	39.12	14.7
	28	4.48	1.4			28	7.6	3.9
Free-putrescine concentration
Superior grains	DPA	water-stress	Well-water		inferior grains	DPA	water-stress	Well-water
	7	6.385	5.5875			7	6.6175	6.1725
	14	6.9775	6.3375			14	8.38	7.1325
	21	9.6375	9.465			21	10.8875	10.13
	28	3.045	2.3375			28	3.892	2.975
Free-spermidine concentration
Superior grains	DPA	water-stress	Well-water		inferior grains	DPA	water-stress	Well-water
	7	2.703	3.451			7	1.584	2.623
	14	4.629	6.838			14	2.2	5.1
	21	11.138	24.795			21	8.915	18.274
	28	1.897	5.004			28	0.974	4.3

## Sheet: Fig2
Arginine decarboxylase 1 relative expression
Superior grains	DPA	water-stress	Well-water				inferior grains	DPA	water-stress	Well-water
	7	0.0048	0.0022					7	0.0038	0.0016
	14	0.0849	0.0011					14	0.0061	0.0743
	21	0.1885	0.0431					21	0.1987	0.0185
	28	0.0941	0.0243					28	0.1477	0.0563
Arginine decarboxylase 2 relative expression
Superior grains	DPA	water-stress	Well-water				inferior grains	DPA	water-stress	Well-water
	7	0.158	0.1308					7	0.1674	0.1691
	14	3.2144	0.2476					14	0.3607	1.323
	21	3.8448	2.6306					21	2.0655	0.4635
	28	0.344	0.9535					28	0.701	0.5582
Agmatinase/arginase relative expression
	Superior grains	DPA	water-stress	Well-water			inferior grains	DPA	water-stress	Well-water
		7	0.8293	0.4881				7	0.741	1.1518
		14	1.6004	0.3687				14	1.6295	0.8374
		21	0.4603	0.0879				21	0.7475	0.2121
		28	0.399	0.5747				28	0.3022	0.1646
Ornithine decarboxylase relative expression
	Superior grains	DPA	water-stress	Well-water			inferior grains	DPA	water-stress	Well-water
		7	0.0043	0.0012				7	0.0013	0.0016
		14	0.0226	0.002				14	0.047	0.018
		21	0.0991	0.0427				21	0.049	0.0258
		28	0.0135	0.0051				28	0.0523	0.0297

## Sheet: Fig3
S-adenosylmethionine decarboxylase
Superior grains	DPA	water-stress	Well-water		inferior grains	DPA	water-stress	Well-water
	7	1.5884	2.1801			7	0.9785	1.2337
	14	0.2224	4.4866			14	0.8926	2.1908
	21	1.2571	1.6525			21	0.4944	1.3789
	28	2.4001	2.9889			28	0.6284	2.7486
1-aminocyclopropane-1-carboxylate synthase relative expression
Superior grains	DPA	water-stress	Well-water		inferior grains	DPA	water-stress	Well-water
	7	0.05	0.023			7	0.9785	1.2337
	14	0.023	0.0005			14	0.8926	2.1908
	21	0.025	0.0076			21	0.4944	1.3789
	28	0.013	0.0142			28	0.6284	2.7486
Spermidine synthase 1
Superior grains	DPA	water-stress	Well-water		inferior grains	DPA	water-stress	Well-water
	7	0.0356	0.056			7	0.0443	0.0794
	14	0.0004	0.0557			14	0.0109	0.0593
	21	0.0507	0.0826			21	0.0283	0.0572
	28	0.0558	0.0691			28	0.0483	0.0425
Spermidine synthase 2
Superior grains	DPA	water-stress	Well-water		inferior grains	DPA	water-stress	Well-water
	7	0.0482	0.0816			7	0.0746	0.115
	14	0.0063	0.0952			14	0.0531	0.0818
	21	0.0724	0.1023			21	0.0827	0.051
	28	0.0408	0.1665			28	0.0557	0.0751

## Sheet: Fig 4
Fig 4
TaSUT1
Superior grains	DPA	Well-water	water-stress		inferior grains	DPA	Well-water	water-stress
	7	0.0645	0.0823			7	0.048	0.1763
	14	0.0849	0.1973			14	0.075	0.1383
	21	0.081	0.1597			21	0.0617	0.0997
	28	0.0337	0.065			28	0.0527	0.0687
Sucrose content (mg g-1 FW)
water-stress	DPA	inferior grains	Superior grains		Well-water	DPA	inferior grains	Superior grains
	7	58.88	45.68			7	76.75	52.5
	14	73.8	63.54			14	60.15	53.43
	21	87.46	72.5			21	63.07	63.5
	28	57.09	44.55			28	56.12	48.28
